# Supplementary material for: Listen or Read? The Impact of Proficiency and Visual Complexity on Learners’ Reliance on Captions
Source: Behav Sci (Basel). 2025 Apr 17;15(4):542. doi: 10.3390/bs15040542 (PMC12024247; doi:10.3390/bs15040542)
Supplement: Supplementary file 1 [file behavsci-15-00542-s001.zip]

Archive with 1 entries (1 files):
- behavsci-3505320-supplementary.pdf
